# Supplementary material for: Screening and Identification of Reference Genes Under Different Conditions and Growth Stages of Lyophyllum decastes
Source: Int J Mol Sci. 2025 Nov 13;26(22):11004. doi: 10.3390/ijms262211004 (PMC12652064; doi:10.3390/ijms262211004)
Supplement: Supplementary file 1 [file ijms-26-11004-s001.zip]

Archive with 1 entries (1 files):
- ijms-3951623-supplementary.pdf
